# Supplementary material for: Beta Cell 5′-Shifted isomiRs Are Candidate Regulatory Hubs in Type 2 Diabetes
Source: PLoS One. 2013 Sep 9;8(9):e73240. doi: 10.1371/journal.pone.0073240 (PMC3767796; doi:10.1371/journal.pone.0073240)
Supplement: File S2 — Supporting tables. Table S1: Table listing statistics for each of the small RNA-seq datasets used in this study. Biological replicates for MIN6 are annotated as MIN-1, MIN6-2, and MIN6-3. Table S2: This table lists the top miRNAs that constitute 98% of all reads mapping to miRNA loci (“highly expressed”). Each entry lists the mouse miRNA name and the corresponding human miRNA name (based on miRBase r18); if the miRNA is not found (meaning not present in miRBase r18) in either species it is noted with the prefix NF and the entry is highlighted in red. 5′-shifted isomiRs are highlighted in green. Each entry of the table lists the relative expression, expression rank, and % NTAs for each sample. MIN6 replicates are denoted by increasing sample number; primary human beta cell and whole islets are labeled by their SRA number. The relative expression of each miRNA is computed as the number of reads mapping to that miRNA over the total number of mapped reads multiplied by one million. As such, this number reports the expected relative expression per million mapped reads. The rank column reports the miRNA’s expression rank in each sample (a blank in the rank column indicates that that miRNA was not deemed to be “highly expressed” in that sample). The %NTA column indicates the percent of reads mapping to a particular miRNA reported to have a 3′-non-templted nucleotide addition. Additionally the average and standard deviation of expression for the MIN6 samples are provided in the dark blue column, and an average is provided for the 2 human beta cell libraries. Table S3: This table lists the predicted targets among T2D genes (n = 92) for miRNA families highly expressed in primary human beta cells. All target sites are required to be conserved among humans and two other species among mouse, rat, dog and chicken. Targeting score is calculated as detailed in the supplemental methods and miRNA families are sorted by empirical p-value. (XLSX) [file pone.0073240.s002.xlsx]

## Sheet: TableS1
	UNC			GEO
	MIN6-1	MIN6-2	MIN6-3	SRR873401	SRR873410	SRR873381
Library preparation	TruSeq	TruSeq	TruSeq	TruSeq	TruSeq	TruSeq
Sequencing platform	HiSeq	HiSeq	HiSeq	HiSeq	HiSeq	HiSeq
Species	Mouse	Mouse	Mouse	Human	Human	Human
Cell-type	Insulinoma	Insulinoma	Insulinoma	Beta cells	Beta cells	Whole islets
260/280	2.05	2.02	2.03
260/230	2.06	2.02	2.02
RIN	9.3	9.4	9.4
rRNA ratio	1.8	1.7	1.8
Total Reads	19177598	19681019	16802171	41497020	33233648	79820174
3'-adapter trimmed reads >= 14	9712713	11310946	10685217	40419337	32245714	73789219
% trimmed reads >=14	0.506461	0.574713	0.635943	0.97403	0.970273	0.924443
Reads < 14	9119247	7956590	5721735	661033	743488	4045913
% too short to process	0.475516	0.404277	0.340535	0.0159296	0.0223715	0.0506878
Reads with no adapter found	345638	413483	395219	416650	244446	1985042
% reads with no adapter	0.018023	0.0210092	0.0235219	0.0100405	0.00735538	0.0248689
Number exact matches	6631912	7761540	7290446	29207470	21760196	58968536
% exact matches	0.682807	0.686197	0.682293	0.722611	0.674824	0.799148
Number reads mapped	8.86431e+06	1.03697e+07	9.80472e+06	3.95561e+07	3.10116e+07	7.22585e+07
% processed reads mapped	0.91265	0.916784	0.917597	0.978643	0.961728	0.979256
Number reads mapping to annotated miRNA loci	7.23885e+06	8.43527e+06	7.87979e+06	3.50104e+07	2.58631e+07	6.45202e+07
% mapped reads mapping to miRNAs	0.745296	0.745761	0.737448	0.866179	0.802062	0.874386

## Sheet: TableS2
													Primary human beta cells							Primary human islets
		MIN6-1			MIN6-2			MIN6-3			MIN6		SRR873401			SRR873410			Human beta cell	SRR873381
mouse miR name	human miR name	Expression	rank	%NTA	Expression	rank	%NTA	Expression	rank	%NTA	Average expression	StDev (expression)	Expression	rank	%NTA	Expression	rank	%NTA	Average expression	Expression	rank	%NTA
mir-375-3p	mir-375	349566	1	0.211027	372784	1	0.221796	386734	1	0.216081	369695	18775.6	472378	1	0.226656	354232	1	0.226757	413305	363139	1	0.171538
mir-27b-3p	mir-27b-3p	34642.1	4	0.111259	32082.6	4	0.104899	32073.4	3	0.106783	32932.7	1480.42	58099.1	2	0.0401337	67408.5	2	0.0620754	62753.8	55710.3	2	0.0879389
mir-127-3p	mir-127-3p	31434.5	5	0.234517	27282.9	5	0.232105	25456.9	5	0.2364	28058.1	3063.27	40995.8	3	0.302778	30187.4	5	0.274225	35591.6	18042.6	10	0.293444
mir-22-3p	mir-22-3p	25530.4	6	0.00534887	23321.2	6	0.00571881	23608.3	6	0.00553843	24153.3	1201.21	22033.7	4	0.0144653	23863.9	6	0.00990597	22948.8	26894.5	7	0.00870376
mir-182-5p	mir-182-5p	41420.6	2	0.187981	37408.8	2	0.192538	37255.1	2	0.179567	38694.8	2361.83	21670.9	5	0.0519652	15426.1	10	0.0448644	18548.5	8817.2	15	0.0459061
let-7f-2-5p	let-7f-2-5p	3464.83	29	0.0163955	3659.07	26	0.0183267	3850.08	26	0.0198311	3657.99	192.629	18378.5	6	0.0656737	15872.7	9	0.0582007	17125.6	30955.4	4	0.0487961
mir-192-5p	mir-192-5p	1205.17	54	0.0950108	1049.89	57	0.0882245	1028.48	59	0.0857795	1094.51	96.4273	17871	7	0.0907146	41333.2	4	0.0777319	29602.1	20411.3	8	0.0957819
mir-148a-3p	mir-148a-3p	16489.2	8	0.0337563	14997	8	0.0347491	14885.3	8	0.036445	15457.2	895.524	16962.4	8	0.076766	49218.7	3	0.0912631	33090.6	20390.9	9	0.106697
let-7f-1-5p	let-7f-1-5p	3229.75	30	0.0171872	3436.37	29	0.0189204	3584.41	27	0.0201793	3416.84	178.137	16668.9	9	0.0721975	14574	11	0.0631147	15621.5	28923.3	6	0.0521254
mir-26a-2-5p	mir-26a-2-5p	13425.3	10	0.081514	12773.5	9	0.0771782	12130.2	9	0.0838876	12776.3	647.579	15625.3	10	0.128643	19499.3	7	0.108494	17562.3	15885.8	11	0.165047
mir-26a-1-5p	mir-26a-1-5p	13412.2	11	0.0814673	12759.9	10	0.0770752	12115	10	0.083896	12762.4	648.633	15617.3	11	0.128716	19492	8	0.108534	17554.7	15868.3	12	0.165219
mir-30d-5p	mir-30d-5p	14476.9	9	0.062243	12267.4	11	0.062477	11642.5	11	0.062049	12795.6	1489.19	7411.11	12	0.131295	9278.41	14	0.112493	8344.76	10139.6	14	0.120968
mir-375-3p_-_1	mir-375_-_1	6910.19	17	0.210582	7207.83	16	0.220997	7536.11	14	0.210984	7218.04	313.088	6229.37	13	0.200234	4724.14	18	0.207057	5476.76	5412.87	23	0.264954
mir-375-3p_+_1	mir-375_+_1	4331.47	25	0.261788	4620.52	24	0.280298	4762.57	22	0.27782	4571.52	219.685	5435.75	14	0.247559	3758.68	23	0.250588	4597.22	5869.38	17	0.220824
mir-141-3p	mir-141-3p	4607.96	24	0.0378961	4198.58	25	0.0373712	4034.06	25	0.036525	4280.2	295.526	5360.27	15	0.0334533	11063	12	0.0269611	8211.63	5322.82	24	0.0486886
mir-191-5p	mir-191-5p	22234	7	0.0276576	21038.7	7	0.0272729	19296.8	7	0.0254757	20856.5	1477.04	5244.69	16	0.00576498	5300.39	16	0.00475137	5272.54	3533.37	30	0.00476663
mir-423-5p	mir-423-5p	146.43		0.0539291	111.479		0.0423875	113.721		0.0556054	123.876	19.564	5194.75	17	0.0404601	1659.59	41	0.0426038	3427.17	3340.46	33	0.0443237
let-7i-5p	let-7i-5p	6384.12	18	0.0699407	6136.66	20	0.0704955	6622.76	17	0.0716339	6381.18	243.065	5026.29	18	0.238849	6534.18	15	0.211665	5780.24	10991	13	0.18264
mir-21-5p	mir-21-5p	1605.55	48	0.0494656	1458.5	48	0.0524324	1478.18	48	0.0493336	1514.08	79.8272	5010.16	19	0.099395	4040.03	19	0.0714728	4525.1	29134.3	5	0.0577246
let-7a-2-5p	let-7a-2-5p	1951.67	42	0.0142383	2484.06	39	0.0146988	2275.72	40	0.0151565	2237.15	268.279	4524.6	20	0.107276	3914.53	20	0.0693633	4219.57	5676.77	19	0.0850397
let-7a-1-5p	let-7a-1-5p	1955.77	41	0.0143335	2493.85	36	0.0150084	2281.34	39	0.0154321	2243.65	271.012	4510.48	21	0.107632	3902.97	21	0.0695447	4206.73	5667.19	20	0.085277
let-7a-2-5p	let-7a-3-5p	1951.67	42	0.0142383	2484.06	39	0.0146988	2275.72	40	0.0151565	2237.15	268.279	4489.39	22	0.107966	3890.3	22	0.0697236	4189.85	5622.61	21	0.0856038
let-7e-5p	let-7e-5p	333.859	102	0.0742937	533.928	74	0.0804034	334.652	96	0.0816021	400.813	115.282	4306.51	23	0.121731	2343.72	33	0.108692	3325.12	6470.64	16	0.115661
mir-410-3p	mir-410	781.054	62	0.00505525	667.233	66	0.00607024	667.994	66	0.00542026	705.427	65.4958	3762.7	24	0.0163153	2896.3	29	0.00984947	3329.5	2395.85	37	0.0104551
mir-92b-3p	mir-92b-3p	347.423	99	0.246347	300.764	102	0.229413	280.001	109	0.256557	309.396	34.53	3753.14	25	0.330103	3168.38	28	0.287466	3460.76	2310.71	40	0.325709
mir-125a-5p	mir-125a-5p	7000.02	16	0.235196	7057.3	17	0.245668	6022.77	18	0.250832	6693.36	581.457	3613.54	26	0.0609322	3268.2	24	0.054878	3440.87	2383.24	38	0.055628
mir-143-3p	mir-143-3p	2.93311		0.307692	3.13413		0.384615	3.36572		0.181818	3.14432	0.216486	3408.8	27	0.137469	1567.84	42	0.250206	2488.32	37439.9	3	0.237076
let-7g-5p	let-7g-5p	1948.84	43	0.0207042	2231.81	42	0.0200491	2045.25	41	0.0192743	2075.3	143.857	3251.2	28	0.0780544	4930.3	17	0.0598115	4090.75	5682.03	18	0.0660521
mir-204-5p	mir-204-5p	11.6196		0.126214	10.7043		0.108108	10.4031		0.122549	10.909	0.633561	3210.67	29	0.0592828	2575.07	32	0.047848	2892.87	1954.04	46	0.0802325
mir-192-5p_+_1	mir-192-5p_+_1	306.736	109	0.0816477	272.477	108	0.0824633	269.207	112	0.0767191	282.807	20.7878	3028.88	30	0.1405	9568.67	13	0.13222	6298.78	5039.25	26	0.173551
mir-92a-1-3p	mir-92a-1-3p	232.976	125	0.257768	245.459	118	0.240244	240.734	118	0.214165	239.723	6.30284	2728.09	31	0.42817	2158.22	35	0.420894	2443.16	3394.66	32	0.347403
mir-186-5p	mir-186-5p	4123.16	26	0.0220481	3604.24	27	0.0216545	3423.69	28	0.0215679	3717.03	363.116	2470.3	32	0.0468665	3194.03	27	0.042481	2832.17	2803.91	34	0.0503785
mir-151-3p	mir-151a-3p	3873.51	27	0.312937	3223.37	30	0.316436	2783.11	30	0.314502	3293.33	548.558	2419.34	33	0.381195	2588.77	31	0.364448	2504.05	2175.38	41	0.353631
mir-92a-2-3p	mir-92a-2-3p	8.25408		0.148064	7.50585		0.1606	8.19333		0.161826	7.98442	0.415565	2307.5	34	0.426844	1788.94	38	0.424897	2048.22	2791.19	35	0.348148
mir-181a-1-5p	mir-181a-1-5p	8343.41	14	0.0197476	7634.17	14	0.0227502	7522.55	15	0.0222285	7833.37	445.212	2085.93	35	0.0781165	3196.09	25	0.0634939	2641.01	4087.37	27	0.0631375
mir-181a-2-5p	mir-181a-2-5p	8342.62	15	0.0197224	7633.5	15	0.0227396	7522.04	16	0.0222029	7832.72	445.088	2085.91	36	0.0781175	3195.86	26	0.0634883	2640.89	4087.16	28	0.0631509
let-7b-5p	let-7b-5p	2466.78	39	0.0753137	3573.88	28	0.0706714	2413.3	38	0.0777239	2817.99	655.168	2079.27	37	0.155419	2828.4	30	0.148945	2453.83	3533.12	31	0.143764
mir-99b-5p	mir-99b-5p	35656.5	3	0.151027	35128	3	0.151699	27060	4	0.150914	32614.9	4817.88	1726.55	38	0.196506	1753.33	40	0.180971	1739.94	1290.82	63	0.181676
NF:mir-432-5p	mir-432-5p	0			0			0			0	0	1604.81	39	0.588199	1111.47	54	0.509772	1358.14	1249.31	64	0.524658
mir-423-3p	mir-423-3p	1199.08	55	0.174899	1308.77	53	0.174907	1342.15	49	0.169195	1283.33	74.8497	1589.68	40	0.216202	1136.5	52	0.195859	1363.09	1980.9	45	0.166613
mir-200b-3p	mir-200b-3p	2546.51	38	0.187038	2248.23	41	0.187252	1911.94	43	0.194495	2235.56	317.475	1545.14	41	0.337723	1787.82	39	0.363759	1666.48	2518.53	36	0.261751
mir-26b-5p	mir-26b-5p	2737.68	34	0.0941651	2904.09	32	0.0937533	2585.34	31	0.0928786	2742.37	159.428	1501.02	42	0.27419	2279.48	34	0.245441	1890.25	3564.86	29	0.229881
NF:mir-889	mir-889	0			0			0			0	0	1455.31	43	0.0414477	1059.99	56	0.0351971	1257.65	997.501	74	0.037945
mir-98-5p	mir-98	849.471	61	0.0457373	874.922	60	0.0483871	860.667	60	0.0507667	861.686	12.7561	1451.64	44	0.150554	1360.71	47	0.117099	1406.18	1540.31	55	0.117446
mir-409-3p	mir-409-3p	305.269	110	0.0351072	271.078	109	0.0345073	293.43	106	0.0410149	289.926	17.3626	1444.37	45	0.0382175	1096.2	55	0.0329903	1270.28	1035.43	72	0.0404042
mir-30a-5p	mir-30a-5p	10438.4	13	0.0513569	8729.05	13	0.0516861	8666.89	13	0.0514044	9278.1	1005.31	1403.89	46	0.120738	1872.23	36	0.0946167	1638.06	5251.44	25	0.103564
mir-136-3p_-_1	mir-136-3p	387.284	96	0.00815613	319.585	101	0.00754375	338	95	0.0078455	348.29	35.0024	1203.41	47	0.0635158	1867.21	37	0.0493307	1535.31	2113.55	42	0.0406752
mir-381-3p	mir-381	737.565	65	0.00917712	638.785	70	0.0100393	689.532	65	0.0107978	688.627	49.3962	1195.3	48	0.0245975	1466.06	44	0.0198725	1330.68	2068.46	43	0.0192473
mir-28-3p	mir-28-3p	74.5687		0.213313	66.1061		0.224654	61.9089		0.194399	67.5279	6.44854	1093.18	49	0.21562	1026.16	59	0.199637	1059.67	1060.58	71	0.257676
mir-409-3p_-_1	mir-409-3p_-_1	173.166	153	0.0214984	143.013		0.0296696	142.074		0.0236899	152.751	17.6863	1090.19	50	0.0361868	692.902	75	0.0326229	891.544	539.306	89	0.0413272
mir-181c-5p	mir-181c-5p	67.8		0.0232945	54.3893		0.0159574	56.4014		0.0180832	59.5302	7.23216	1059.26	51	0.0469212	1261.95	48	0.0366935	1160.6	1488.99	57	0.0305227
mir-103-2-3p	mir-103a-2-3p	433.292	87	0.164331	380.114	89	0.155983	404.482	85	0.159866	405.963	26.6198	1020.13	52	0.324022	1150.98	50	0.302899	1085.56	1656.27	50	0.379286
mir-103-1-3p	mir-103a-1-3p	430.641	88	0.164687	377.993	90	0.156859	402.34	86	0.160463	403.658	26.3489	1015.82	53	0.324825	1147.15	51	0.303702	1081.48	1650.53	51	0.38025
mir-183-5p	mir-183-5p	4950.11	21	0.0374241	5017.59	22	0.0389096	4343.78	24	0.037157	4770.49	371.08	998.586	54	0.027059	812.719	70	0.0224275	905.652	413.266	102	0.0257016
mir-744-5p	mir-744-5p	706.158	67	0.112627	674.355	65	0.118836	595.968	69	0.113549	658.827	56.7124	985.241	55	0.0797849	688.502	77	0.0751655	836.872	1028.11	73	0.0898647
mir-654-3p	mir-654-3p	0			0			0			0	0	968.325	56	0.0975107	887.208	66	0.100266	927.766	796.556	81	0.117716
mir-148b-3p	mir-148b-3p	3098.1	31	0.253728	2779.07	33	0.246026	2507.71	35	0.252365	2794.96	295.516	917.68	57	0.374065	902.095	64	0.379708	909.888	1315.04	60	0.408692
mir-29a-3p	mir-29a-3p	1492	50	0.0671428	1330.62	51	0.0718575	1301.83	51	0.0674155	1374.82	102.498	848.535	58	0.198681	1431.42	45	0.177395	1139.98	1612.86	53	0.170029
mir-10a-5p	mir-10a-5p	196.236	140	0.0324806	189.929	136	0.0274181	171.907	139	0.0290715	186.024	12.626	841.963	59	0.0810845	903.831	63	0.0759029	872.897	5418.75	22	0.0715079
mir-25-3p	mir-25-3p	5299.79	19	0.113178	4899.37	23	0.115697	4981.95	21	0.119892	5060.37	211.415	797.121	60	0.129143	899.647	65	0.121418	848.384	1061.94	70	0.120956
mir-200a-3p	mir-200a-3p	481.42	79	0.0287057	439.835	80	0.0251044	427.773	79	0.0324257	449.676	28.1445	791.211	61	0.0640423	1058.72	58	0.0570323	924.965	1594.35	54	0.0462023
mir-101a-3p_-_1	mir-101-2-3p_-_1	437.754	85	0.062551	386.945	85	0.0567497	410.442	83	0.066596	411.714	25.4286	785.683	62	0.0991199	1012.72	60	0.093974	899.204	1417.77	58	0.103688
mir-101a-3p_-_1	mir-101-1-3p_-_1	437.754	85	0.062551	386.945	85	0.0567497	410.442	83	0.066596	411.714	25.4286	783.028	63	0.0994559	1009.95	61	0.0942321	896.49	1414.06	59	0.103999
mir-132-3p	mir-132-3p	436.748	86	0.283872	419.034	81	0.292561	438.061	78	0.299413	431.281	10.6266	756.908	64	0.435172	447.312	91	0.418545	602.11	640.589	85	0.320169
mir-151-5p	mir-151a-5p	1925.01	44	0.0331207	1811.11	45	0.0296155	1805.08	44	0.0329457	1847.07	67.5651	747.357	65	0.00832625	710.772	73	0.00560331	729.065	643.335	84	0.0171493
let-7d-5p	let-7d-5p	516.246	76	0.0339804	627.405	71	0.0352495	615.509	68	0.0394373	586.387	61.034	745.912	66	0.0563438	577.557	83	0.0431626	661.734	893.719	79	0.0489743
mir-16-1-5p	mir-16-1-5p	2706.19	36	0.00285553	2563.63	34	0.00327265	2513.33	33	0.00259714	2594.38	100.042	738.024	67	0.0310516	853.412	68	0.0316259	795.718	1301.58	61	0.0329025
mir-16-2-5p	mir-16-2-5p	2703.6	37	0.00277482	2561.21	35	0.00327573	2511.09	34	0.00261977	2591.97	99.8712	737.063	68	0.0311092	851.445	69	0.0315285	794.254	1297.58	62	0.032812
NF:mir-429	mir-429	0			0			0			0	0	730.255	69	0.034047	934.325	62	0.0293886	832.29	1729.76	48	0.0213412
mir-183-5p_+_1	mir-183-5p_+_1	1915.33	45	0.0449402	1970.43	43	0.046445	1663.31	45	0.0487176	1849.69	163.747	729.445	70	0.0532293	564.293	85	0.0509583	646.869	284.638	117	0.0541145
mir-411-5p	mir-411-5p	1755.81	46	0.0035338	1573.82	47	0.00367647	1557.51	47	0.00366708	1629.05	110.079	706.954	71	0.0177726	750.73	72	0.0115973	728.842	962.71	76	0.0116583
mir-10b-5p	mir-10b-5p	43.7146		0.0219355	40.358		0.0286738	38.7058		0.0210804	40.9262	2.55228	699.526	72	0.0643465	317.268	99	0.063726	508.397	2324.82	39	0.0550922
mir-487b-3p	mir-487b	49.9757		0.03386	42.5278		0.0430839	48.854		0.0417537	47.1192	4.01561	699.286	73	0.0531434	598.486	82	0.0384698	648.886	666.468	83	0.0364425
NF:mir-1468	mir-1468	0			0			0			0	0	695.062	74	0.124646	346.394	95	0.0952161	520.728	383.463	105	0.111193
mir-23b-3p	mir-23b-3p	680.125	68	0.483012	606.798	72	0.498307	575.437	71	0.480238	620.787	53.7274	688.283	75	0.117773	678.145	78	0.165892	683.214	636.525	86	0.166428
mir-125b-2-5p	mir-125b-2-5p	80.3973		0.277362	80.5071		0.286884	64.7137		0.264775	75.206	9.08679	685.125	76	0.402051	352.354	93	0.378243	518.74	325.416	111	0.388136
mir-125b-1-5p	mir-125b-1-5p	84.6842		0.265986	84.268		0.272935	67.5695		0.253585	78.8406	9.76327	684.038	77	0.400879	350.548	94	0.377707	517.293	325.07	112	0.386761
mir-411-5p_-_1	mir-411-5p_-_1	329.073	105	0.00102845	298.37	103	0.00193924	304.445	101	0.00234506	310.629	16.2588	661.491	78	0.0146755	657.206	79	0.0113341	659.348	828.027	80	0.012017
mir-101a-3p	mir-101-2-3p	199.889	138	0.501691	190.61	134	0.548346	184.163	133	0.527968	191.554	7.90563	626.624	79	0.500585	1126.26	53	0.546467	876.444	1189.93	66	0.439064
mir-320-3p	mir-320a	899.337	60	0.347968	850.749	61	0.333484	813.536	61	0.341064	854.541	43.0259	608.982	80	0.480319	517.741	87	0.354585	563.362	988.473	75	0.415222
mir-151-3p_-_2	mir-151a-3p_-_2	34.2948		0.338816	26.7125		0.34296	25.4979		0.392	28.8351	4.76714	572.985	81	0.473825	499.617	89	0.447046	536.301	516.303	90	0.331608
mir-101a-3p	mir-101-1-3p	199.889	138	0.501691	190.61	134	0.548346	184.163	133	0.527968	191.554	7.90563	571.032	82	0.548566	1059.71	57	0.580575	815.37	1119.22	68	0.466327
mir-29c-3p	mir-29c-3p	232.43	126	0.138974	212.189	128	0.132253	226.285	121	0.140249	223.635	10.3778	566.689	83	0.354271	1252.47	49	0.317632	909.58	1110.56	69	0.281669
mir-340-5p	mir-340-5p	3602.33	28	0.0125892	2976.95	31	0.0116888	2905.64	29	0.0129348	3161.64	383.312	554.352	84	0.0386758	854.235	67	0.0362573	704.294	918.048	77	0.0278252
let-7c-1-5p	let-7c	4823.29	23	0.017986	6883.51	19	0.0190636	5305.26	20	0.0186812	5670.69	1077.63	551.553	85	0.120061	317.347	98	0.0967575	434.45	897.163	78	0.0961819
let-7c-2-5p	let-7c	4886.91	22	0.0185867	6978.55	18	0.0198012	5374.77	19	0.0193505	5746.74	1094.31	551.553	85	0.120061	317.347	98	0.0967575	434.45	897.163	78	0.0961819
mir-184-3p	mir-184	131.426		0.202575	183.033	142	0.149104	115.149		0.200177	143.203	35.4416	524.879	86	0.529304	395.879	92	0.502532	460.379	337.849	109	0.49532
mir-222-3p	mir-222-3p	14.5527		0.0852713	9.93279		0.0776699	12.137		0.0840336	12.2075	2.31078	489.165	87	0.0496655	690.838	76	0.064262	590.002	1510.28	56	0.0406806
mir-221-3p	mir-221-3p	9.36339		0.240964	8.77557		0.318681	10.9131		0.242991	9.68403	1.10425	486.759	88	0.137865	1516.68	43	0.11587	1001.72	1221.26	65	0.115204
mir-27a-3p	mir-27a-3p	264.685	119	0.156072	251.549	117	0.140088	263.519	114	0.148429	259.918	7.27111	450.804	89	0.0534498	500.068	88	0.0894611	475.436	1633.46	52	0.0715814
mir-146b-5p	mir-146b-5p	225.137	131	0.0466006	200.191	130	0.0475291	157.304	146	0.0443053	194.211	34.3094	440.303	90	0.0248038	530.794	86	0.0242597	485.549	1121.9	67	0.0334661
mir-486-5p	mir-486-5p	83.086		0.528853	80.3303		0.52521	71.7001		0.49431	78.3721	5.94014	358.793	91	0.563164	171.953		0.512796	265.373	263.64	126	0.503393
mir-30b-5p	mir-30b-5p	1475.03	51	0.0195027	1324.76	52	0.0165243	1337.98	50	0.0148645	1379.26	83.205	335.797	92	0.0297565	778.467	71	0.0213809	557.132	422.696	98	0.0284158
mir-30e-5p	mir-30e-5p	10760.7	12	0.0664878	9427.03	12	0.062849	9061.35	12	0.0641855	9749.69	894.433	329.959		0.107335	1388.06	46	0.0862992	859.009	2030.82	44	0.0798182
mir-301a-3p	mir-301a-3p	2718.99	35	0.0596286	2303.28	40	0.0656846	2541.33	32	0.0605742	2521.2	208.585	312.776		0.0180243	602.966	81	0.0193594	457.871	578.145	87	0.0189463
mir-423-3p_-_1	mir-423-3p_-_1	217.088	133	0.190975	196.968	132	0.19437	234.377	119	0.177546	216.144	18.7221	285.062		0.169188	228.749	109	0.145835	256.905	311.977	115	0.144723
mir-194-2-5p	mir-194-2-5p	63.5131		0.0674956	51.5444		0.070159	54.3616		0.0572233	56.4731	6.2575	275.44		0.0464496	698.987	74	0.0364408	487.214	453.62	95	0.045368
mir-129-1-5p	mir-129-1-5p	518.371	75	0.142329	466.938	77	0.144775	448.151	76	0.138257	477.82	36.3527	265.385		0.224837	213.702	111	0.215399	239.544	416.352	100	0.17955
mir-129-2-5p	mir-129-2-5p	515.325	77	0.143279	462.405	78	0.147132	442.338	77	0.140535	473.356	37.7058	264.702		0.225513	213.541	112	0.215712	239.122	414.608	101	0.180305
mir-126-5p	mir-126-5p	133.118		0.0347458	124.112		0.029526	106.785		0.0324737	121.338	13.3837	263.272		0.0711542	231.139	108	0.0693359	247.206	1885.4	47	0.0579437
NF:mir-769-5p	mir-769-5p	0			0			0			0	0	249.974		0.158374	301.889	100	0.111727	275.932	344.008	108	0.13676
mir-27b-3p_-_1	mir-27b-3p_-_1	151.337	159	0.149087	150.409		0.109636	142.074		0.123833	147.94	5.10125	249.676		0.0821166	248.302	104	0.0927892	248.989	247.218	128	0.13716
mir-194-1-5p	mir-194-1-5p	52.6832		0.0588865	42.6724		0.0531073	44.9783		0.0385488	46.778	5.24242	241.235		0.0403553	613.181	80	0.030523	427.208	394.263	104	0.0383155
mir-10a-5p_+_1	mir-10a-5p_+_1	81.3374		0.0825243	69.6742		0.0747405	72.6181		0.0639045	74.5432	6.06527	240.709		0.295069	255.872	102	0.31903	248.29	1715.94	49	0.219826
mir-30e-3p	mir-30e-3p	356.768	98	0.117787	327.686	99	0.117422	341.162	93	0.112407	341.872	14.5541	212.199		0.184066	188.604		0.199325	200.401	221.462	133	0.189439
mir-148a-5p	mir-148a-5p	140.677		0.0096231	128.933		0.00822737	129.529		0.00787402	133.046	6.61456	210.903		0.0213365	572.915	84	0.0126076	391.909	134.767		0.0240294
mir-24-1-3p	mir-24-1-3p	228.313	127	0.496582	189.929	137	0.481848	166.046	140	0.489752	194.762	31.4136	208.565		0.15998	195.564		0.21592	202.064	270.748	122	0.317797
mir-24-2-3p	mir-24-2-3p	228.313	128	0.496582	189.929	138	0.481848	166.046	141	0.489752	194.762	31.4136	208.11		0.16033	195.016		0.216526	201.563	268.99	123	0.319565
mir-200c-3p	mir-200c-3p	1312.62	53	0.213313	1354.62	50	0.20588	1223.95	52	0.20945	1297.07	66.7099	202.013		0.173949	321.61	97	0.187718	261.811	416.985	99	0.270681
mir-361-5p	mir-361-5p	227.767	129	0.228826	214.471	125	0.220324	196.844	127	0.219689	213.027	15.5122	194.976		0.260875	187.962		0.262995	191.469	160.079		0.372747
mir-134-5p	mir-134	180.48	143	0.324096	173.245	145	0.32452	155.214	149	0.308509	169.647	13.0118	184.491		0.661644	252.121	103	0.594411	218.306	256.343	127	0.592507
mir-335-5p	mir-335-5p	47.8323		0.0141509	37.8989		0.0101781	40.1847		0.00253807	41.972	5.20228	183.815		0.0160913	204.617		0.0142621	194.216	317.526	113	0.0156904
mir-107-3p	mir-107	110.424		0.182019	89.7487		0.169054	102.23		0.182574	100.801	10.4115	181.395		0.27658	193.905		0.245395	187.65	274.821	121	0.292608
mir-15a-5p	mir-15a-5p	93.1827		0.0290557	81.3428		0.0343806	92.9654		0.0263302	89.1636	6.77389	174.735		0.0743699	233.52	107	0.0793309	204.128	351.813	107	0.0680986
mir-136-5p	mir-136-5p	88.1062		0.00384123	88.913		0.00433839	87.208		0.00467809	88.0757	0.852909	172.911		0.0122082	486.025	90	0.00315145	329.468	557.516	88	0.00386618
mir-191-5p_+_1	mir-191-5p_+_1	404.093	93	0.0167504	374.746	92	0.0190427	345.344	91	0.016834	374.727	29.3744	170.201		0.00772373	171.484		0.00432493	170.843	111.747		0.00656374
mir-421-3p	mir-421	1673.68	47	0.34295	1574.11	46	0.344851	1609.65	46	0.352867	1619.14	50.4606	166.096		0.447938	162.262		0.441176	164.179	191.933		0.382116
mir-338-3p	mir-338-3p	74.5687		0.00605144	66.8294		0.004329	75.8818		0.0147849	72.4266	4.89162	165.322		0.0727123	328.642	96	0.0508256	246.982	310.485	116	0.0540818
mir-29a-3p_-_1	mir-29a-3p_-_1	177.081	149	0.0780404	158.449	153	0.0824675	161.402	144	0.0802528	165.644	10.0141	147.082		0.0937607	200.533		0.084702	173.808	222.903	132	0.0879553
mir-28-5p	mir-28-5p	187.04	141	0.141739	175.074	144	0.145234	196.694	128	0.14562	186.269	10.8306	141.074		0.142785	197.364		0.188656	169.219	282.375	118	0.202086
mir-181b-2-5p	mir-181b-2-5p	750.651	64	0.0955065	814.867	62	0.0880285	795.322	62	0.0869677	786.947	32.917	137.869		0.188929	186.683		0.176114	162.276	476.394	91	0.147046
mir-181b-1-5p	mir-181b-1-5p	647.09	70	0.0567469	713.899	64	0.0581978	699.603	64	0.0553497	686.864	35.1796	131.878		0.19109	180.347		0.179173	156.112	443.609	96	0.141509
mir-23a-3p	mir-23a-3p	75.5088		0.142679	69.8487		0.15463	70.1703		0.139535	71.8426	3.17911	124.13		0.0539262	86.3232		0.0460504	105.227	235.01	130	0.0505879
mir-127-3p_-_1	mir-127-3p_-_1	211.635	136	0.579957	172.04	146	0.546525	173.692	137	0.568409	185.789	22.3988	122.055		0.600456	82.4208		0.613067	102.238	82.4193		0.651834
mir-532-5p	mir-532-5p	296.019	112	0.140625	284.772	104	0.127328	287.922	107	0.113355	289.571	5.80165	121.928		0.163591	186.027		0.157913	153.978	373.395	106	0.15611
mir-128-1-3p	mir-128-1	464.109	81	0.0731648	404.162	83	0.0695533	412.947	81	0.0697732	427.073	32.3735	120.272		0.109056	168.982		0.0845989	144.627	334.159	110	0.0739258
mir-1224-5p	mir-1224-5p	18.5018		0.313709	19.5345		0.356673	19.2509		0.386755	19.0957	0.533554	108.26		0.516722	192.142		0.371148	150.201	232.542	131	0.442522
mir-369-3p	mir-369-3p	46.3657		0.00243309	48.6996		0.00990099	41.7316		0.00733198	45.599	3.54673	104.864		0.014947	120.952		0.0148409	112.908	216.777	135	0.0131831
mir-130b-3p	mir-130b-3p	1160.67	58	0.521699	988.843	58	0.509899	1103.4	55	0.484078	1084.3	87.4884	103.081		0.249295	260.951	101	0.317516	182.016	81.9419		0.274531
mir-136-3p	mir-136-3p_+_1	48.1707		0.0163934	43.2993		0.0200445	43.5504		0.00468384	45.0068	2.7429	99.8919		0.0332799	206.933		0.0279711	153.413	238.726	129	0.025971
NF:mir-660-5p	mir-660-5p	0			0			0			0	0	98.3161		0.253278	192.928		0.223968	145.622	267.484	124	0.211921
mir-128-2-3p	mir-128-2	410.636	91	0.0630495	375.81	91	0.0636382	371.131	89	0.0641689	385.859	21.5846	94.3091		0.121119	131.222		0.100956	112.766	267.357	125	0.0840372
mir-10b-5p_+_1	mir-10b-5p_+_1	10.6043		0.037234	10.3668		0.0372093	9.89319		0.0463918	10.2881	0.362035	93.9299		0.249361	40.2753		0.2494	67.1026	312.743	114	0.197529
mir-140-3p_+_1	mir-140-3p_+_1	340.692	100	0.298675	342.681	97	0.287885	317.26	99	0.271327	333.544	14.1381	93.437		0.260823	99.2854		0.2595	96.3612	282.13	119	0.288886
mir-30c-1-5p	mir-30c-1-5p	2836.9	32	0.0302818	2489.21	37	0.0314772	2474.32	36	0.0316776	2600.14	205.17	90.5128		0.045317	182.432		0.0370304	136.473	88.3552		0.0490387
mir-30c-2-5p	mir-30c-2-5p	2836.9	33	0.0302818	2489.11	38	0.0314784	2474.32	37	0.0317188	2600.11	205.196	90.5128		0.045317	182.432		0.0370304	136.473	88.3137		0.0490617
mir-345-5p	mir-345-5p	37.9048		0.0654762	31.4378		0.0552147	27.7417		0.0588235	32.3614	5.14412	89.5732		0.153582	138.98		0.134725	114.277	276.419	120	0.129963
mir-21-3p	mir-21-3p	6.31747		0.214286	10.3185		0.0747664	10.5051		0.0873786	9.04705	2.36572	88.1533		0.0427301	148.138		0.0407053	118.146	787.81	82	0.0430383
mir-129-2-3p	mir-129-2-3p	264.488	120	0.00767754	219.245	123	0.00791731	221.985	123	0.0103377	235.239	25.3671	83.1309		0.0228586	148.788		0.0173019	115.959	138.104		0.0219623
mir-484	mir-484	1494.57	49	0.211574	1404.19	49	0.200124	1187.73	53	0.197418	1362.16	157.68	76.3979		0.125414	103.361		0.12167	89.8796	115.489		0.171178
mir-342-3p	mir-342-3p	483.174	78	0.213168	447.554	79	0.214393	416.636	80	0.207344	449.121	33.2966	74.9569		0.0344013	75.1654		0.036894	75.0612	58.3876		0.0540412
mir-328-3p	mir-328	211.974	135	0.492283	188.265	139	0.510437	186.704	132	0.505486	195.648	14.1603	69.9497		0.613295	93.0925		0.502464	81.5211	73.2041		0.533765
mir-671-3p	mir-671-3p	291.1	114	0.0891335	266.305	111	0.0945139	257.452	116	0.106962	271.619	17.4419	61.5906		0.210786	64.1454		0.157262	62.868	38.6863		0.103741
mir-153-3p	mir-153-1	179.484	145	0.0150849	159.503	151	0.0157195	150.659		0.0148934	163.215	14.7668	61.2337		0.0891075	234.67	105	0.0805222	147.952	207.552	136	0.0819921
mir-153-3p	mir-153-2	179.484	145	0.0150849	159.503	151	0.0157195	150.659		0.0148934	163.215	14.7668	61.2337		0.0891075	234.67	106	0.0805222	147.952	207.552	137	0.0819921
mir-7a-1-5p	mir-7-2-5p	227.044	130	0.0103515	239.094	120	0.0108228	192.747	129	0.00943646	219.628	24.0468	57.8491		0.040132	89.8664		0.0424725	73.8577	94.1926		0.0430048
mir-7a-2-5p	mir-7-2-5p	212.134	134	0.0116109	219.277	122	0.0123873	177.652	135	0.00966415	203.021	22.2582	57.8491		0.040132	89.8664		0.0424725	73.8577	94.1926		0.0430048
mir-106b-3p	mir-106b-3p	290.04	115	0.152081	255.48	115	0.16231	277.621	110	0.163115	274.38	17.5062	57.4627		0.217774	56.6885		0.171786	57.0756	89.1936		0.168037
mir-425-5p	mir-425-5p	450.007	83	0.0659313	418.624	82	0.0663442	369.822	90	0.0711528	412.818	40.4067	53.9993		0.0735019	59.6874		0.0680713	56.8433	78.3298		0.0676678
mir-30e-5p_+_1	mir-30e-5p_+_1	150.247	161	0.15993	127.776		0.171698	141.571		0.139763	139.865	11.332	51.3301		0.0723168	150.892		0.0513954	101.111	207.002		0.0571502
mir-152-3p	mir-152	217.445	132	0.594034	213.226	127	0.596992	201.366	126	0.571839	210.679	8.33685	46.769		0.909459	66.7734		0.892189	56.7712	86.0394		0.80689
mir-212-5p	mir-212-5p	175.581	150	0.078386	159.793	150	0.08449	121.676		0.0737636	152.35	27.7123	45.4629		0.0139018	24.2597		0.00664599	34.8613	18.157		0.0121951
NF:mir-1307-5p	mir-1307-5p	0			0			0			0	0	41.7508		0.17257	227.689	110	0.0720861	134.72	423.742	97	0.0667559
let-7d-3p	let-7d-3p	409.959	92	0.0319207	381.641	88	0.0315856	345.038	92	0.0339935	378.879	32.5485	39.286		0.0714286	75.3267		0.0710616	57.3063	51.634		0.0404717
mir-141-5p	mir-141-5p	157.373	155	0.197133	155.453		0.239454	149.01		0.253251	153.945	4.38061	38.3787		0.0724585	96.4191		0.0842778	67.3989	93.5299		0.0995808
mir-15b-5p	mir-15b-5p	158.614	154	0.0184922	158.684	152	0.0197508	129.07		0.0225207	148.789	17.077	36.0079		0.0367423	34.0303		0.0319015	35.0191	51.4633		0.045536
mir-93-5p	mir-93-5p	2029.21	40	0.0849479	1907	44	0.0769153	2027.59	42	0.0827465	1987.93	70.0949	34.2552		0.183026	70.464		0.140948	52.3596	154.196		0.135613
mir-455-5p	mir-455-5p	324.026	106	0.033307	268.957	110	0.025995	298.625	104	0.0301692	297.203	27.5621	33.1618		0.0411664	117.426		0.0374838	75.294	176.756		0.0342249
mir-130a-3p	mir-130a-3p	1022.3	59	0.240841	918.398	59	0.2424	1035.93	58	0.20764	992.21	64.2852	32.89		0.0534204	39.2595		0.0731006	36.0748	199.042		0.0917434
mir-140-3p	mir-140-3p	147.671		0.21314	191.23	133	0.27887	181.137	134	0.268581	173.346	22.8009	32.4223		0.461988	48.756		0.433862	40.5891	145.08		0.424201
mir-210-3p	mir-210	1398.14	52	0.265703	1168.69	54	0.283934	1046.34	57	0.275659	1204.39	178.598	31.3175		0.223604	63.6785		0.245091	47.498	220.953	134	0.178758
mir-96-5p	mir-96-5p	332.288	103	0.0397216	325.082	100	0.0409374	277.519	111	0.0374862	311.63	29.7593	30.7412		0.115954	42.5647		0.0787879	36.6529	19.6793		0.0815752
mir-199a-2-3p	mir-199a-2-3p	1.57937		0.0952381	1.70368		0.245283	1.35989		0.025	1.54765	0.174078	30.4989		0.174553	21.9757		0.162754	26.2373	469.819	92	0.119275
mir-378-3p	mir-378a-3p	1180.95	57	0.147344	1153.66	55	0.139194	1169.16	54	0.127472	1167.92	13.6873	30.3934		0.262006	83.1584		0.251886	56.7759	152.149		0.194731
mir-199a-1-3p	mir-199a-1-3p	1.57937		0.0952381	1.70368		0.245283	1.35989		0.025	1.54765	0.174078	29.2096		0.176199	21.3469		0.166037	25.2782	458.533	93	0.120883
mir-199b-3p	mir-199b-3p	1.57937		0.0952381	1.70368		0.245283	1.35989		0.025	1.54765	0.174078	29.2096		0.176199	21.3469		0.166037	25.2782	458.533	94	0.120883
mir-130b-5p	mir-130b-5p	173.843	152	0.0207657	161.818	149	0.0274136	147.99		0.0275672	161.217	12.9372	29.068		0.00829118	60.0421		0.00653419	44.555	13.1207		0.0174914
mir-126-3p	mir-126-3p	16.1321		0.0769231	15.4296		0.09375	16.5226		0.0740741	16.0281	0.553905	28.605		0.198851	26.3772		0.229829	27.4911	408.312	103	0.160487
mir-431-5p	mir-431-5p	389.264	94	0.0522621	330.193	98	0.0481893	328.851	97	0.0563431	349.436	34.4988	25.1794		0.0411647	11.4594		0.0731622	18.3194	32.2592		0.045903
mir-149-5p	mir-149-5p	526.606	74	0.120394	492.589	76	0.118637	464.368	75	0.125192	494.521	31.1641	23.9281		0.340729	26.9179		0.217426	25.423	35.6359		0.225631
mir-129-1-3p	mir-129-1-3p	330.031	104	0.0589643	278.841	107	0.0525679	260.742	115	0.0492861	289.872	35.9377	22.1289		0.265232	48.8574		0.205151	35.4931	24.2421		0.172214
mir-181a-1-3p	mir-181a-1-3p	309.5	108	0.118826	259.217	113	0.122954	282.568	108	0.111171	283.762	25.1626	19.782		0.180192	26.8126		0.156945	23.2973	66.0268		0.121044
mir-340-3p	mir-340-3p	174.859	151	0.110968	169.533	147	0.116041	157.373	145	0.109527	167.255	8.96251	18.5939		0.0530252	15.0911		0.0790598	16.8425	15.2093		0.0363967
mir-106b-5p	mir-106b-5p	411.482	90	0.0866347	373.501	93	0.0787485	373.034	88	0.0880383	386.006	22.0641	12.5331		0.155316	28.2991		0.109389	20.4161	39.9151		0.135522
mir-331-3p	mir-331-3p	304.254	111	0.479792	257.288	114	0.483321	218.568	124	0.491134	260.037	42.909	11.6164		0.659412	39.7862		0.614346	25.7013	31.7264		0.634242
mir-541-5p	mir-541-5p	5165.5	20	0.0853342	5254.43	21	0.0859872	4755.42	23	0.0902152	5058.45	266.174	8.8482		0.102857	5.12711		0.169811	6.98766	5.20354		0.18883
mir-501-3p	mir-501-3p	598.242	72	0.394117	644.474	69	0.410744	480.075	74	0.410665	574.264	84.7822	7.8749		0.0690209	8.63655		0.0466708	8.25572	8.95396		0.0664606
mir-409-5p	mir-409-5p	430.378	89	0.014941	384.582	87	0.0168004	302.813	103	0.0188616	372.591	64.6221	5.23308		0.057971	3.48257		0.111111	4.35782	2.74016		0.126263
mir-497-5p	mir-497-5p	185.801	142	0.00910747	151.306		0.00637349	174.814	136	0.00583431	170.64	17.6221	4.90443		0.0515464	11.6408		0.0470914	8.27262	45.9323		0.0352516
mir-210-3p_-_1	mir-210_-_1	207.292	137	0.401633	188.241	140	0.45748	164.87	142	0.422518	186.801	21.2479	1.92132		0.513158	4.99813		0.451613	3.45973	11.9847		0.471132
mir-488-3p	mir-488-3p	292.898	113	0.688661	240.774	119	0.703715	249.88	117	0.705306	261.184	27.8403	0.606733		0.583333	3.35358		0.394231	1.98016	3.75438		0.552923
mir-483-3p	mir-483-3p	153.988	156	0.16337	140.891		0.149897	128.611		0.174465	141.164	12.6906	0.379208		0.4	0.908262		0.177515	0.643735	0.740397		0.214953
mir-101b-3p	NF:mir-101b-3p	150.999	160	0.291184	134.703		0.299248	143.015		0.312462	142.906	8.14824	0			0			0	0
mir-101b-3p_-_1	NF:mir-101b-3p_-_1	266.951	118	0.120862	231.363	121	0.111705	266.119	113	0.109228	254.811	20.3106	0			0			0	0
mir-138-1-5p	mir-138-1-5p	455.629	82	0.0253786	395.962	84	0.0241111	407.44	84	0.0246568	419.677	31.6599	0			0			0	1.09099		0.0570825
mir-138-2-5p	mir-138-2-5p	438.933	84	0.0183765	384.582	86	0.025326	393.365	87	0.0172421	405.627	29.1762	0			0			0	0.994115		0.0765661
mir-1839-5p	NF:mir-1839-5p	140.677		0.0513232	130.814		0.0471802	155.843	148	0.0589005	142.445	12.608	0			0			0	0
mir-210-5p	NF:mir-210-5p	274.697	116	0.0102669	254.395	116	0.0144049	222.852	122	0.0114416	250.648	26.125	0			0			0	0
mir-300-3p	NF:mir-300-3p	334.77	101	0.228307	261.869	112	0.232001	296.847	105	0.235527	297.828	36.4602	0			0			0	0
mir-301b-3p	NF:mir-301b-3p	310.158	107	0.12306	279.597	106	0.130145	316.463	100	0.135306	302.073	19.7182	0			0			0	0
mir-341-3p	NF:mir-341-3p	241.418	123	0.223832	189.977	135	0.222335	191.642	130	0.236296	207.679	29.2305	0			0			0	0
mir-383-5p	NF:mir-383-5p	269.113	117	0.0306016	280.915	105	0.0336423	303.833	102	0.0332326	284.62	17.6542	0			0			0	0
mir-384-5p	NF:mir-384-5p	251.345	122	0.00807899	213.507	126	0.00948509	173.386	138	0.0123529	212.746	38.9852	0			0			0	0
mir-429-3p	NF:mir-429-3p	660.909	69	0.0539387	549.245	73	0.0611887	530.85	73	0.0570623	580.335	70.3831	0			0			0	0
mir-434-3p	NF:mir-434-3p	1194	56	0.0128496	1093.48	56	0.0127877	1087.13	56	0.0101323	1124.87	59.9552	0			0			0	0
mir-434-5p	NF:mir-434-5p	382.997	97	0.00972018	357.388	94	0.0126821	325.71	98	0.0150305	355.365	28.6967	0			0			0	0
mir-465c-1-5p	NF:mir-465c-1-5p	153.114	157	0.111439	122.834		0.119529	130.473		0.0916553	135.474	15.7473	0			0			0	0
mir-465c-2-5p	NF:mir-465c-2-5p	153.114	158	0.111439	122.834		0.119529	130.473		0.0916553	135.474	15.7473	0			0			0	0
mir-470-5p	NF:mir-470-5p	615.351	71	0.0546322	666.756	67	0.050043	620.727	67	0.0512648	634.278	28.255	0			0			0	0
mir-483-3p_+_1	mir-483-3p_+_1	389.089	95	0.0623369	349.673	96	0.0623276	339.428	94	0.063101	359.397	26.2192	0			0			0	0.435935		0.111111
mir-5099_-_2	NF:mir-5099_-_2	476.8	80	0.0546552	355.555	95	0.0477353	411.638	82	0.0493062	414.665	60.6788	0			0			0	0
mir-540-3p	NF:mir-540-3p	177.622	148	0.120356	198.077	131	0.126826	201.943	125	0.127778	192.548	13.0694	0			0			0	0
mir-673-5p	NF:mir-673-5p	179.822	144	0.231807	148.606		0.214147	137.485		0.224407	155.304	21.9492	0			0			0	0
mir-700-5p	NF:mir-700-5p	253.601	121	0.458185	200.633	129	0.451814	191.132	131	0.473319	215.122	33.6608	0			0			0	0
mir-741-3p	NF:mir-741-3p	198.662	139	0.00624645	182.551	143	0.00792393	155.129	150	0.0105194	178.781	22.0099	0			0			0	0
mir-7a-2-3p	NF:mir-7a-2-3p	177.679	147	0.240317	164.132	148	0.218566	157.118	147	0.222655	166.31	10.4519	0			0			0	0
mir-7b-5p	NF:mir-7b-5p	178.892	146	0.0207052	184.078	141	0.0210425	163.017	143	0.0160584	175.329	10.9734	0			0			0	0
mir-871-3p	NF:mir-871-3p	759.523	63	0.0238391	725.96	63	0.0245086	590.66	70	0.0277717	692.048	89.3932	0			0			0	0
mir-872-3p	NF:mir-872-3p	586.735	73	0.0269179	518.916	75	0.02769	537.496	72	0.0208729	547.716	35.0455	0			0			0	0
mir-872-5p	NF:mir-872-5p	718.5	66	0.0420788	645.342	68	0.0400478	729.818	63	0.0380584	697.887	45.8554	0			0			0	0
mir-879-5p	NF:mir-879-5p	237.92	124	0.0165955	214.672	124	0.0211133	227.798	120	0.0170137	226.797	11.6565	0			0			0	0

## Sheet: Table S3
miR family name	Targeting score in T2D list	Average random targeting score	StDev (random targeting score)	MAX ( random targeting score)	Emperical p-value	T2D genes targeted
miR-29abcd	1.0585	0.3942	0.2034	1.8063	0.00596647	IRS1,NOTCH2,CILP2,GLIS3,IDE,SLC16A1,ADAMTS9,PPP2R2C,RND3,JAZF1,PTPRD,TP53INP1,ANK1,CAMK1D,KLHDC5,TMEM163,ZMIZ1,BCL11A
let-7/98/4458/4500	0.917	0.3742	0.1751	1.5271	0.00656645	IGF2BP2,RFX6,RBMS1,HMGA2,PTPRD,RASGRP1,DUSP9
miR-194	0.5558	0.2005	0.1296	0.8652	0.0120329	SLC30A8,HMG20A,GLIS3,HNF1B,KCNJ11,PPP2R2C,PTPRD,TCF7L2,BCL11A,DUSP9
miR-26ab/1297/4465	0.783	0.3879	0.1797	1.2358	0.0242659	LAMA1,HNF1B,RBMS1,RND3,HMGA2,PTPRD,TP53INP1,KLHDC5,TCF7L2,BCL11A
miR-375-1	0.7497	0.3499	0.1784	1.3105	0.0249325	NOTCH2,CDKN2B,HNF1B,ADCY5,JAZF1,PTPRD,TP53INP1,TCF7L2
miR-191	0.1555	0.0304	0.049	0.4143	0.0279324	TCF7L2,BCL11A
miR-487b	0.1042	0.0133	0.0336	0.2776	0.0324323	IRS1
miR-375+1	0.0674	0.0057	0.0206	0.2326	0.041432	HNF1B
miR-183-5p+1	0.6112	0.2971	0.1635	1.2755	0.0424319	IRS1,RBMS1,JAZF1,PTPRD,TMEM163,TCF7L2
miR-183	0.4084	0.1785	0.1235	1.044	0.0491317	IRS1,RBMS1,TCF7L2,BCL11A
miR-148ab-3p/152	0.5348	0.2791	0.1509	1.115	0.059198	HHEX,NEUROD1,JAZF1,HMGA2,PTPRD,HNF4A,BCL11A
miR-21/590-5p	0.3506	0.1541	0.1173	0.8364	0.0666978	SPRY2,RASGRP1,KLHDC5,BCL11A
miR-129-5p/129ab-5p	0.36	0.1596	0.1307	1.1586	0.0677644	IGF2BP2,RBMS1,VPS26A,ADCY5,GRB14,TP53INP1
miR-136-3p	0.1218	0.0395	0.0515	0.3688	0.0779641	IRS1,RBMS1
miR-411-5p-1	0.1518	0.0651	0.0689	0.4839	0.119229	HMGA2,HADH
miR-181abcd/4262	0.7756	0.5233	0.2169	1.7775	0.125663	NOTCH2,ZFAND6,IGF2BP2,GLIS3,MAEA,JAZF1,ANK1,KLHDC5,TCF7L2,BCL11A
miR-153	0.4732	0.2959	0.1517	1.0698	0.126962	VPS26A,NEUROD1,PTPRD,TP53INP1,ANK1,ZFAND3,ZMIZ1,BCL11A
miR-146ac/146b-5p	0.2022	0.0992	0.0896	0.6977	0.129396	ADCY5,JAZF1,BCL11A
miR-132/212/212-3p	0.3427	0.2083	0.1261	0.9037	0.143329	GRK5,RBMS1,RND3,HMGA2,TCF7L2,DUSP9
miR-338/338-3p	0.2881	0.171	0.1197	0.9362	0.157828	ZFAND6,KCNJ11,NEUROD1,JAZF1,ZFAND3
miR-10abc/10a-5p	0.2298	0.127	0.1011	0.649	0.158061	IRS1,IGF2BP2,KLF11
miR-375	0.2163	0.1269	0.0909	0.6103	0.158961	CDKN2B,IGF2BP2,HNF1B
miR-30abcdef/30abe-5p/384-5p	0.7553	0.529	0.2291	1.9467	0.159861	GRK5,IRS1,RFX6,IDE,KLF11,ADAMTS9,NEUROD1,RND3,GLUD1,TP53INP1,BCL11A
miR-10a-5p+1	0.1906	0.1067	0.093	0.8293	0.174827	IRS1,PTPRD
miR-182	0.6501	0.4653	0.2076	1.6779	0.181727	PRC1,MAEA,VPS26A,RND3,JAZF1,RASGRP1,TP53INP1,TCF7L2,BCL11A
miR-103a/107/107ab	0.4716	0.3314	0.1636	1.3727	0.19036	SPRY2,NEUROD1,HMGA2,GLUD1,ANK1,BCL11A
miR-204/204b/211	0.3511	0.2301	0.1437	1.056	0.19386	GLIS3,ADAMTS9,HMGA2,PTPRD,TP53INP1,BCL11A
miR-200bc/429/548a	0.6663	0.5168	0.2162	1.7799	0.231292	IRS1,ZFAND6,HNF1B,SLC16A1,ADAMTS9,PPP2R2C,RND3,JAZF1,TP53INP1
miR-186	0.5168	0.3948	0.183	1.2894	0.237459	IRS1,IGF2BP2,ADCY5,PPP2R2C,ZFAND3,ZMIZ1,DUSP9
miR-141/200a	0.4016	0.3087	0.1688	1.3416	0.265291	IRS1,IGF2BP2,HMG20A,RBMS1,PTPRD,TP53INP1,BCL11A,C2CD4A
miR-148a-5p	0.2003	0.144	0.1061	0.7762	0.267424	IRS1,RND3,PTPRD
miR-192/215	0.1116	0.0719	0.0757	0.5797	0.270691	SLC30A8,RFX6,KLHDC5
miR-221/222/222ab/1928	0.2142	0.1648	0.1109	0.7809	0.297957	IGF2BP2,RASGRP1,TCF7L2
miR-25/32/92abc/363/363-3p/367	0.4533	0.3755	0.1774	1.3824	0.30619	GRK5,HNF1B,NEUROD1,HMGA2,PTPRD,BCL11A,PEPD
miR-300/381/539-3p	0.5791	0.4975	0.219	1.6024	0.320523	GRK5,SPRY2,RBMS1,PPP2R2C,NEUROD1,TLE1,ZFAND3,ZMIZ1,BCL11A
miR-28-3p	0.1234	0.1017	0.0908	0.9302	0.351088	RBMS1,BCL11A
miR-432	0.1423	0.1244	0.1012	0.7005	0.373588	HMG20A,RND3,HMGA2
miR-410/344de/344b-1-3p	0.3965	0.3616	0.1743	1.3127	0.384987	GLIS3,PTF1A,HMGA2,TCF7L2,BCL11A
miR-27b-3p-1	0.5839	0.5421	0.2109	1.7591	0.39892	SPRY2,NOTCH2,GLIS3,RBMS1,JAZF1,KLHDC5,ZFAND3,TMEM163,TCF7L2,BCL11A
miR-340-5p	0.7638	0.7202	0.2542	2.0169	0.403253	IRS1,SPRY2,CDKN2B,ZFAND6,IDE,RBMS1,NEUROD1,JAZF1,EIF2AK3,BCL11A,ANKRD55
miR-101/101ab	0.4304	0.4096	0.1973	1.4346	0.417053	IRS1,HNF1B,NEUROD1,JAZF1,ZFAND3,BCL11A
miR-411	0.0648	0.0611	0.0655	0.4504	0.429586	HADH
miR-143/1721/4770	0.1583	0.1544	0.1089	0.7931	0.436985	SLC30A8,EIF2AK3
miR-27abc/27a-3p	0.4857	0.4719	0.2018	1.5677	0.442885	IRS1,SPRY2,RND3,JAZF1,ANK1,ZFAND3,BCL11A
miR-101-3p-1	0.4555	0.4757	0.2198	1.6998	0.49805	IRS1,HNF1B,MAEA,NEUROD1,ZFAND3,BCL11A
miR-192-5p+1	0.0207	0.0536	0.0667	0.4993	0.505883	KLHDC5
miR-151a-3p-2	0.0384	0.0557	0.0655	0.5588	0.51155	RBMS1
miR-126-5p	0.2982	0.3219	0.1685	1.3851	0.517249	SPRY2,NOTCH2,IGF2BP2,JAZF1,PTPRD
miR-151-3p	0.0595	0.0747	0.0768	0.644	0.529549	EIF2AK3
miR-23abc/23b-3p	0.4002	0.4569	0.2003	1.5537	0.578947	GRK5,SPRY2,JAZF1,HMGA2,GCC1,KLHDC5,TMEM163
miR-136	0.0738	0.1098	0.0887	0.5938	0.612946	JAZF1
miR-134/3118	0.0163	0.0599	0.0642	0.4707	0.61508	ANKRD55
miR-130ac/301ab/301b/301b-3p/454/721/4295/3666	0.2284	0.3081	0.1632	1.2386	0.657511	NEUROD1,EIF2AK3,PTPRD
miR-320abcd/4429	0.2318	0.3093	0.1532	1.2331	0.669578	GLIS3,PPP2R2C,JAZF1,ZMIZ1
miR-15abc/16/16abc/195/322/424/497/1907	0.4372	0.5691	0.2386	1.7874	0.689777	IRS1,RBMS1,HMGA2,GLUD1,PTPRD
miR-22/22-3p	0.0961	0.2121	0.1274	0.8506	0.806606	TP53INP1
miR-125a-5p/125b-5p/351/670/4319	0.157	0.3204	0.1557	1.2735	0.859371	ST6GAL1,HMGA2,TP53INP1
miR-423-3p-1	0	0.0044	0.016	0.1719	1
miR-184	0	0.0169	0.0366	0.3082	1
miR-423-3p	0	0.007	0.0206	0.1984	1
miR-744/1716	0	0.0247	0.0441	0.3974	1
miR-127/127-3p	0	0.0083	0.0242	0.2589	1
miR-151-5p/151b	0	0.0095	0.0261	0.2271	1
miR-423a/423-5p/3184/3573-5p	0	0.1034	0.0922	0.7607	1
miR-99ab/100	0	0.038	0.0574	0.5242	1
